# Supplementary material for: PE-STOP: A versatile tool for installing nonsense substitutions amenable for precise reversion
Source: J Biol Chem. 2023 Jun 19;299(8):104942. doi: 10.1016/j.jbc.2023.104942 (PMC10365944; doi:10.1016/j.jbc.2023.104942)
Supplement: Supporting Tables S1–S8 [file mmc2.xls]

## Sheet: Table S1
Table S1: Scaffold sequence information used for pegRNA and sgRNA
Name	Sequence information
pegRNA-scaffold-F	AGAGCTAGAAATAGCAAGTTGAAATAAGGCTAGTCCGTTATCAACTTGAAAAAGTGGCACCGAGTCG
pegRNA-scaffold-R	GCACCGACTCGGTGCCACTTTTTCAAGTTGATAACGGACTAGCCTTATTTCAACTTGCTATTTCTAG
sgRNA-scaffold-F	AGAGCTAGAAATAGCAAGTTAAAATAAGGCTAGTCCGTTATCAACTTGAAAAAGTGGCACCGAGTCG
sgRNA-scaffold-R	GCACCGACTCGGTGCCACTTTTTCAAGTTGATAACGGACTAGCCTTATTTTAACTTGCTATTTCTAG

## Sheet: Table S2
Table S2: Sequence information of pegRNAs and sgRNAs used in this study
Name	Spacer	PBS	xrRNA (in all pegRNAs used presently)	RT	Nick sgRNA
EGFP-Pro-peg	CGTGCTGCTTCATGTGGTCG	CCACATGAAGCAG	TGTCAGGCCTGCTAGTCAGCCACAGTTTGGGGAAAGCTGTGCAGCCTGTAACCCCCCCAGGAGAAGCTGGGAAACCAAGCT	TCAGCCGCTACTGAGA
EGFP-His-peg	CGCTGCCGTCCTCGATGTTG	CATCGAGGACGGC		TCAAGATCCGCTGAAA
EGFP-Asp-peg	GATGCCGTTCTTCTGCTTGT	AGCAGAAGAACGG		ACAACGTCTATATCATGGCCTAAA
HPRT1-peg1	CGCGCCGGCCGGCTCCGTTA	CGGAGCCGGCCGG		GCGGGTCGCCACAA	CACTGCGGATCCCGCGCCTC
HPRT1-peg2	TCTTGCTCGAGATGTGATGA	TCACATCTCGAGC		TCCCATCTCTCACA	GTGCTTTGATGTAATCCAGC
HPRT1-peg1-2x stop	CGCGCCGGCCGGCTCCGTTA	CGGAGCCGGCCGG		AGGGCTGCGGGTTCACTAAA	CACTGCGGATCCCGCGCCTC
HPRT1-peg1-3x stop	CGCGCCGGCCGGCTCCGTTA	CGGAGCCGGCCGG		CCAGGGCTGCGTCATCACTAAA	CACTGCGGATCCCGCGCCTC
HPRT1-peg2-2x stop	TCTTGCTCGAGATGTGATGA	TCACATCTCGAGC		TGGCCTCCCATTCATCACA	GTGCTTTGATGTAATCCAGC
HPRT1-peg2-3x stop	TCTTGCTCGAGATGTGATGA	TCACATCTCGAGC		TGATGGCCTCCTCATCATCACA	GTGCTTTGATGTAATCCAGC
CTNNB1-peg1	CCACTCATACAGGACTTGGG	AAGTCCTGTATGA		AGGATGTGGATACCTGAC	ACCACAGCTCCTTCTCTGAG
CTNNB1-peg2	ATGCAATGACTCGAGCTCAG	AGCTCGAGTCATT		AGCTCGTACCCTCTA	GCAGCATCAAACTGTGTAGA
CTNNB1-peg1-2x stop	CCACTCATACAGGACTTGGG	AAGTCCTGTATGA		AGGATGTGGATACCTGAT	ACCACAGCTCCTTCTCTGAG
CTNNB1-peg1-3x stop	CCACTCATACAGGACTTGGG	AAGTCCTGTATGA		AGGATGTGGATTGATGAT	ACCACAGCTCCTTCTCTGAG
CTNNB1-peg2-2x stop	ATGCAATGACTCGAGCTCAG	AGCTCGAGTCATT		AGCAGCTCGTACTCATCA	GCAGCATCAAACTGTGTAGA
CTNNB1-peg2-3x stop	ATGCAATGACTCGAGCTCAG	AGCTCGAGTCATT		ATAGCAGCTCGTCATCATCA	GCAGCATCAAACTGTGTAGA
DKC1-peg1	CTAAGTTGGACACGTCTCAG	AGACGTGTCCAAC		CAAAAGGGGCCACTA	CTTGGAAATAACGTAAAAGC
DKC1-peg2	GACCTAAACCCCACTTCCGA	GAAGTGGGGTTTA		AGACACTTACCCTTA	GTCATCTCTACCTGCGACCA
DKC1-peg1-2x stop	CTAAGTTGGACACGTCTCAG	AGACGTGTCCAAC		TAGCAAAAGGGGTCACTA	CTTGGAAATAACGTAAAAGC
DKC1-peg1-3x stop	CTAAGTTGGACACGTCTCAG	AGACGTGTCCAAC		TTAGCAAAAGTCATCACTA	CTTGGAAATAACGTAAAAGC
DKC1-peg2-2x stop	GACCTAAACCCCACTTCCGA	GAAGTGGGGTTTA		AGAGAGACACTTACTGATA	GTCATCTCTACCTGCGACCA
DKC1-peg2-3x stop	GACCTAAACCCCACTTCCGA	GAAGTGGGGTTTA		AGAGAGACACTTGATGATA	GTCATCTCTACCTGCGACCA
HNRNPK-peg1	ATTGGTTTCAGTGTTAGGGA	CTAACACTGAAAC		CCAGAAGAAACCTGAC	GCCCGTTTAATAAAAGAATA
HNRNPK-peg2	CCTCTAGGTGGTGGTGGTGG	CCACCACCACCTA		ATCTTCCTCTTCCTTAA	GCCGGGGTGGTAGCAGAGCT
HNRNPK-peg1-2x stop	ATTGGTTTCAGTGTTAGGGA	CTAACACTGAAAC		AGCCAGAAGAATGATGAC	GCCCGTTTAATAAAAGAATA
HNRNPK-peg1-3x stop	ATTGGTTTCAGTGTTAGGGA	CTAACACTGAAAC		AACAGCCAGAATGATGATGAC	GCCCGTTTAATAAAAGAATA
HSD17B4-peg1	ACCCGCCCGTCGAACCTCAG	AGGTTCGACGGGC		ATGGGCTCACCGTAG	GTTCGTGTGTGTGTCGTTGC
HSD17B4-peg2	ACTCAGACAGTTATGCCTGA	GGCATAACTGTCT		TGCTTACTTACCTTAA	TTGTAAAGCTCATTCCACAT
HSD17B4-peg1-2x stop	ACCCGCCCGTCGAACCTCAG	AGGTTCGACGGGC		TCATGGGCTCATGATAG	GTTCGTGTGTGTGTCGTTGC
HSD17B4-peg1-3x stop	ACCCGCCCGTCGAACCTCAG	AGGTTCGACGGGC		ATTCATGGGCTGATGATAG	GTTCGTGTGTGTGTCGTTGC
PD1-peg1	AGGTACCCTGGTCATTCACT	GAATGACCAGGGT		ACTGCAGCACAGCTCAAGT	CCAATTGATCCCACATCCCT
PD1-peg2	AGATCATACAGCTGCCCAAC	GGGCAGCTGTATG		ATGTGGAAGTCATGTCAGTT	TGTCATTGCGCCGTGTGTCA
PTEN-peg1	ACTATTCCAATGTTCAGTGG	CTGAACATTGGAA		TGCAAGTTCCTCA	CTTGTGAAACAGCAGTGCCA
STAT1-peg1	GGTACTGTCTGATTTCCATG	GGAAATCAGACAG		ACAGTTTCCCCTA	GGACTCCAAGTTCCTGGAGC
ALDOB-T	GGCTGTGAAGAGCGACTGGG	AGTCGCTCTTCAC		TGGGGCTGCTTCCTCAC	CAAAGGACAGTATGTTCACA
ALDOB-Q	CATACTGTCCTTTGGCCGCC	GGCCAAAGGACAG		CTAGGCTAACTGCTCAGC	AGGCAGACAGGGTCAAGGTG
ALDOB-L	GGCAAAGGTTGATAGCATTG	TGCTATCAACCTT		TGCCACTCTCAACTTAAA	GTCTGGTGGCATGAGTGAAG
ALDOB-E	GTGGCCATAGCTACTTGTTC	CAAGTAGCTATGG		AGTATACTCCATCA	TCCTGCAGCTGTTCCTGGTA
ALDOB-N	ATGTCCAGCAGTCACCATGT	TGGTGACTGCTGG		CCTGCTAAAGCCCTCAA	GGTCCTGGCTGCTGTCTACA
ALDOB-D	TCCAGGTCATGGTCTCCATC	GGAGACCATGACC		AGGTAATTCCTTCA	CTGCCAGTATGTTACTGAGA
ALDOB-G	TATCCACAGTTAGACCAAGG	TGGTCTAACTGTG		AGAGGAGCACCTGAT	AATATCCTTACCTTGAATGG
ALDOB-I	ACCCCCGATGCTCTGGTTGA	ACCAGAGCATCGG		TGTGGACAGTTCCTCAA	AAAACACTGAAGAGAACCGC
PRNP-C	TTATGGCGAACCTTGGCTGC	GCCAAGGTTCGCC		ACCAGCATCCATCA	GAGGCCCAGGTCACTCCATG
PRNP-A	ACCAACATGAAGCACATGGC	ATGTGCTTCATGT		CTGCTGCAGCACCTCAC	CGGCTTGTTCCACTGACTGT
PRNP-Y	ACATTTCGGCAGTGACTATG	AGTCACTGCCGAA		AGTAACGGTCCTCCT	AGTACACTTGGTTGGGGTAA
PRNP-F	ACCTTCCTCATCCCACTATC	AGTGGGATGAGGA		CTTTCCTCATCTAACTGAT	TTACCAGAGAGGATCGAGCA
RIT1-W	TGATGATGAGCCTGCCAATC	TGGCAGGCTCATC		ATCCAAAATGTCTAGAT	TTATAAGCATCTTCTACAGG
RNF2-K	TAACCTCACAGCCAGATACT	ATCTGGCTGTGAG		TGATCACTTATCCTCAT	TCTAGATACATAAAGACTTC
RNF2-P	GCTTCATACTCATCACGACT	CGTGATGAGTATG		ATCAGCAAAATTTATTCAAGT	ATCAAGAGAGAGTATTAGCC
SV40T-peg1	GCTCATCAACCTGACTTTGG	AAGTCAGGTTGAT		ATCCCAGAAGCCTCAA	TGCATCAACACCAGGATTTA
SV40T-peg2	AATGCCATCTAGTGATGATG	CATCACTAGATGG		TCAGCAGTAGCCTAAT	ATTCTGAAGGAAAGTCCTTG
SV40T-peg3	TCATGCTCCTTTAACCCACC	GGGTTAAAGGAGC		AGGAAAGTTTGCCATGA	AGGAAACTAAACAAGTGTCC
SV40T-peg4	TTCATGGTACTTATAGTGGC	ACTATAAGTACCA		AAAGAACAGCCCTGAC	GTTATTGCTTGGGATGTACT
SV40T-peg5	AATGGATGGCTGGAGTTGCT	AACTCCAGCCATC		ACAGTGTAGCCATCA	ATACACCACTGAATCCATTT
RNF43-peg1	TAGGCTGCATGTCCACTCGC	AGTGGACATGCAG		AAGGGGATCCCCAGTG	CTGCACGGACATCAGCCTAC
RNF43-peg2	TAGGCTGCATGTCCACTCAC	AGTGGACATGCAG		AAGGGGATCCCCAGCG	CTGCACGGACATCAGCCTAC
Name	sgRNA spacer
HPRT1-ABE	GTTATGGCGACCCGCAGCCC
HPRT1-CBE-sg1	TCTTGCTCGAGATGTGATGA
HPRT1-CBE-sg2	AATGCAGACTTTGCTTTCCT
HPRT1-CBE-sg3	CAGGCAGTATAATCCAAAGA
CTNNB-CBE-sg1	CTGGCAGCAACAGTCTTACC
CTNNB-CBE-sg2	TACCCAGCGCCGTACGTCCA
CTNNB-CBE-sg3	ACACAGCAGCAATTTGTGGT
CTNNB-CBE-sg4	CCTCCCAAGTCCTGTATGAG
CTNNB-CBE-sg5	ACATCAAGAAGGAGCTAAAA
CTNNB-CBE-sg6	CTGCCAAGTGGGTGGTATAG
DKC1-ABE	GGTAACATGGCGGATGCGGA
DKC1-CBE-sg1	CACAACAGAGTGCAGGTATG
DKC1-CBE-sg2	GTGGTCAGATGCAGGAGCTT
DKC1-CBE-sg3	GATTCGACGGATACTTCGGG
DKC1-CBE-sg4	GCGGCGAGTTGTTTACCCTT
HNRNPK-CBE-sg1	ATTCATCAGAGTCTAGCAGG
HNRNPK-CBE-sg2	CCCGGACGAGGCGGCCGGGG
HNRNPK-CBE-sg3	TAAACAAATCCGTCATGAGT
HSD17B4-ABE	TATTCATGGGCTCACCGCTG
HSD17B4-CBE-sg1	ACTCAGACAGTTATGCCTGA
HSD17B4-CBE-sg2	ATAGGTCAGAAATCTATGAT
HSD17B4-CBE-sg3	GTGTACCAAGGCCCTGCAAA
HSD17B4-CBE-sg4	TCTACAAACTGAGATGTGGA

## Sheet: Table S3
Table S3: Primers used for deep sequencing in this study
Name	Forward primer	Reverse primer
HPRT1-peg1	NNNNNCTCCGCCTCCTCCTCTGCTC	GCCCTCGCGTGACGTAAAGC
HPRT1-peg2	NNNNNCCTGATTTTATTTCTGTAGGACTGA	AAGAAAACCTACTGTTGCCACT
HPRT1-ABE	NNNNNCTCCGCCTCCTCCTCTGCTC	GCCCTCGCGTGACGTAAAGC
HPRT1-CBE1	NNNNNCACTATATTGCCCAGGTTGGTGTGG	GATAAAATCTACAGTCATAGGAATG
HPRT1-CBE2	NNNNNCTGAGGGCCAGATGATATAG	TGTCATACATACCTTGCGAC
HPRT1-CBE3	NNNNNCTGAGGGCCAGATGATATAG	TGTCATACATACCTTGCGAC
DKC1-peg1	NNNNNGAGGTCCCAGTGAAAAGGCA	GAAATAACGTAAAAGCAGGC
DKC1-peg2	NNNNNATTGCATTAATGACCACAGC	CTCTGTGAGAAACACCCAAG
DKC1-ABE	NNNNNGTCGTTCCCTCGGCTGTG	GAGCCCCATCATGCCAAGT
DKC1-CBE1	NNNNNATCTTGACAAGCCCTCTAAC	GAAGAAATAGTTTCCAGCAG
DKC1-CBE2	NNNNNGAGGCTGGCACCTACATTCG	AACTCAACACTTTGGAAAGC
DKC1-CBE3	NNNNNATCTTGACAAGCCCTCTAAC	GAAGAAATAGTTTCCAGCAG
DKC1-CBE4	NNNNNGGTCTGATGGGCTGAGATAC	TCCTAACCCGGAACTTACTG
HSD17B4-peg1	NNNNNAGCGGCTCTGCTTGTTCGTG	AAGAGATGCGGTGCCTCAAG
HSD17B4-peg2	NNNNNGGCCAGGCCAATTATAGTGC	CCACATAGGTTTGTAAGTAACAGCA
HSD17B4-ABE	NNNNNAGCGGCTCTGCTTGTTCGTG	AAGAGATGCGGTGCCTCAAG
HSD17B4-CBE1	NNNNNGGCCAGGCCAATTATAGTGC	CCACATAGGTTTGTAAGTAACAGCA
HSD17B4-CBE2	NNNNNGGGAGCGTCAATCAAGGATC	TATACACACACTACACACAC
HSD17B4-CBE3	NNNNNATGTGTAGAATAAGTGCCAC	TGAGGGTCAAGCTTGCCCAG
HSD17B4-CBE4	NNNNNTTTTTAAAGGCTCGTTTTGC	TGAAAACACCAGACAAGCTG
CTNNB1-peg1	NNNNNATGGCCATGGAACCAGACAG	ACCAGCTACTTGTTCTTGAGTGA
CTNNB1-peg2	NNNNNTGCTGAACTGTGGATAGTGAGT	ATTGCACGTGTGGCAAGTTC
CTNNB1-CBE1	NNNNNATGGCCATGGAACCAGACAG	ACCAGCTACTTGTTCTTGAGTGA
CTNNB1-CBE2	NNNNNTCATGCACCTTTGCGTGAGC	TCTCTGCAGCCATAGAAATG
CTNNB1-CBE3	NNNNNTCATGCACCTTTGCGTGAGC	TCTCTGCAGCCATAGAAATG
CTNNB1-CBE4	NNNNNATGGCCATGGAACCAGACAG	ACCAGCTACTTGTTCTTGAGTGA
CTNNB1-CBE5	NNNNNTTCTTCCCAGTTCACCAGTG	CAATGCTCCATGAAAACCAC
CTNNB1-CBE6	NNNNNTGGAAGGTCTCCTTGGGACT	GGCCATCTCTGCTTCTTGGT
HNRNPK-peg1	NNNNNTTCCACAGATTGGTGTGCCC	TCACCACACACTCCTAAGGC
HNRNPK-peg2	NNNNNGACAGAATGCCTCCTGGTCG	CCACTAAGTGCAGCCTCTTG
HNRNPK-CBE1	NNNNNTCTCCCTCCACAGTACCAAC	ATAACATGTCTAGCAGTGCC
HNRNPK-CBE2	NNNNNGACAGAATGCCTCCTGGTCG	CCACTAAGTGCAGCCTCTTG
HNRNPK-CBE3	NNNNNCATGCTCCTTGAAAATACAG	CTTAAACTGACCTGTTCTGC
PD1-peg1	NNNNNGGAAGAGGAGACTGCTACTG	ATCCGTGTAACCAGGGACAC
PD1-peg2	NNNNNCAACCAGACTGAAAAACAGG	CCCACGTAGGTTCTACTAGC
STAT1-peg1	NNNNNAGCTGCAGCTATCCGTTCAC	CTGTAAACACATCTCCAAGC
STAT1-peg2	NNNNNTGTGATAGAAACACTACGCG	GCGGAGACACTTCAAGTGAG
PTEN-peg1	NNNNNATTACAGACCCGTGGCACTG	CTTAACCCAGTGAGTTGAAC
reporter-Pro	NNNNNGCGATGCCACCTACGGCAAG	GTCTTGTAGTTGCCGTCGTC
reporter-His	NNNNNCCACAACGTCTATATCATGG	AGCAGGACCATGTGATCGCG
reporter-Asp	NNNNNTGAACCGCATCGAGCTGAAG	TGCTCAGGTAGTGGTTGTCG
reporter-Tyr	NNNNNGCGATGCCACCTACGGCAAG	GTCTTGTAGTTGCCGTCGTC
ALDOB-T	NNNNNGCTAGGCTGGCGGGCATTGG	TCTGAGTGAAGGTTTGACTG
ALDOB-Q	NNNNNGCTAGGCTGGCGGGCATTGG	TCTGAGTGAAGGTTTGACTG
ALDOB-L	NNNNNCTCCTTGTTTGCAGCCTTGC	TCTGGTAGGTTCATTGCTTG
ALDOB-E	NNNNNGGCCTTACCAGGAACAGCTG	CAAGGTCAAGTGGCTCTATG
ALDOB-N	NNNNNGGCCTTACCAGGAACAGCTG	CAAGGTCAAGTGGCTCTATG
ALDOB-D	NNNNNCTATGCTATCCATCCTAAAG	CTAAGGAAAGGATAACAGTG
ALDOB-G	NNNNNGGTACGTGTGGCTCTAAGAC	CCTTGATCTGTAAAAGATGC
ALDOB-I	NNNNNGAAGTGAGGTGTGAATGGAG	GGCCCTCCCACCATAGGTAC
RNF2-K	NNNNNTTCTCACTGGCTGTATCAAG	GTCAATAATTGAGACATTGC
RNF2-P	NNNNNCTCAATGCTGTGACTGAGTG	CTTTAGCCCAAAGATACTAG
PRNP-C	NNNNNTCTACTGAGCAGCTGATACC	GTTCCATCCTCCAGGCTTCG
PRNP-A	NNNNNGTCAAGGAGGTGGCACCCAC	TTCTGGTTGCTGTACTCATC
PRNP-Y	NNNNNGTCAAGGAGGTGGCACCCAC	TTCTGGTTGCTGTACTCATC
PRNP-F	NNNNNATCAAGCAGCACACGGTCAC	TGGATACCGCCTCCCTCAAG
RIT1-W	NNNNNGGATACAATGTACTACTCTG	TATTGATCTTCTCTGTGTAG
SV40T-peg1	NNNNNTCATCCTGATAAAGGAGGAG	TCCTCAGTAAGCACAGCAAG
SV40T-peg2	NNNNNACCTATGGAACTGATGAATG	GGTGTAAATAGCAAAGCAAG
SV40T-peg3	NNNNNACACAGGCATAGAGTGTCTG	ACTCTGTTACAAGCTTCCAG
SV40T-peg4	NNNNNAAGCTTGTAACAGAGTATGC	GCTAAAACAGTATCAACAGC
SV40T-peg5	NNNNNAAAGCGGGTTGATAGCCTAC	TAGGAATGTTGTACACCATG
DKC1-peg-OT1	CTTTCTCTGTACATCCTATC	AACAGCAGGCTCCTAACCTC
DKC1-peg-OT2	GAAACTGCCTCAGAAGCAAG	GCAGTAGATAACCTCAGCAC
DKC1-peg-OT3	ATCATCATCATTGCAGGGAG	GTTCACAGCAGGCTTGTGAG
DKC1-peg-OT4	AAGCATCTATCCACCTGTGC	CACTATGATTGTATGCAAGC
DKC1-peg-OT5	TTCCTGAATACTCCTCACTC	TATTGCCAGGAGCAGTTGTG
DKC1-peg-OT7	CAGAGAATTCTGGAACCAAG	GAAGGGCTGGTCAGGTGCAG
DKC1-peg-OT8	TAGGATGACTGGGGAAACAC	CCCTGACATTCCCAATATTC
DKC1-peg-OT9	GATGCCTGGGATGGTTGGAG	TCTCACCTGGATGACTTCAG
DKC1-sg-OT1	TTAGACATCCAGGTAGCAAC	CTTCTATTCATCTCTTGGAC
DKC1-sg-OT2	GCACTCTATAAATACATGCC	GGCTTGGGTCTTACTTGCTG
DKC1-sg-OT4	AAGGAACTCTTCCAGTGTGC	GCAAATGATACTGGGGTGAG
DKC1-sg-OT5	TTAGCTCCCCTCATGGACTC	TACAGCCACAAGACTTGATG
DKC1-sg-OT6	TGCAATGAACATCCTTGAGC	AAGTCTGTCCTGGTCAATGC
DKC1-sg-OT7	CTATACACACTGTTCTGTGC	CATTTGCGTAAGTGCAAAGG
DKC1-sg-OT8	TGGTCTAAACTCCCCTGGAC	GACCTTAGGAAAGTGGACTG
DKC1-sg-OT9	GTGCTGCCACTCATGTTATC	AGATTCAGGTAACTATGGAG
DKC1-ABE-OT1	GTCCTGCTCTATCCAGGATG	GGCAGTTTGTTCCCGTGCTC
DKC1-ABE-OT2	ATGAACCAGGGGAACACAAC	GCCTGTTGATTGGTAACTCC
DKC1-ABE-OT3	AGTATGGACTTAGAGGTCAG	GTTCAGGTGTAACAGTGTGG
DKC1-ABE-OT4	TGCAGCTGCAACTGGCTCTG	CTCGCCAAGGCACCAGTCAC
DKC1-ABE-OT5	TCACACCCCTGTTGTGTGTC	GAGCCCAGAGGAGTCTCTTG
DKC1-ABE-OT6	ATGGTTTCCTAGGAGGAACG	AAGGCAGTTGGATCACTATG
DKC1-ABE-OT7	CTGAGACTTGGTAGTTGAGG	AGAAGAGCTTTACCAGCTGG
DKC1-ABE-OT8	CAACCTGGAGATGCTACAGG	TGCTACCCAGCCATGATGAG
DKC1-CBE-OT1	TCTGCAGCCTTGGCTTGAAG	CTGTCCCCAGCACCTTGATG
DKC1-CBE-OT2	ATTACAGAAGTTCTGGCACC	GTGTGGACAAAATCACACAG
DKC1-CBE-OT3	ACTCTTCAGGTACCCCTCAG	TTCAACCCTATCTGCAGAGG
DKC1-CBE-OT4	TACTGTACAAGCCACCATGG	TCCATCTATTGAAAAGGCAG
DKC1-CBE-OT5	CTGTTCTTCCGGAAGTTCAG	TGGAAGAACACTGCACCGAG
DKC1-CBE-OT6	TTCAGACCATAGCAGTGATG	TGTGTGAAACAAGTGACTCG
DKC1-CEB-OT7	GTGCATGTATCTGTAATGAG	ATCCCCTGGACTCTATGGTG
DKC1-CBE-OT8	TCACAGCTTGTTCAAATGAG	CACTTTAATGCATCCACCAG
HSD17B4-peg-OT1	GGTGTCCTGTCATGCAGCAC	ACCCTGCAGGCTGTTAGCTC
HSD17B4-peg-OT2	TGGAGATCTGTGAGTTGTGG	CAGACGAGCACGGTCATAAG
HSD17B4-peg-OT3	TGCTGCCGTAACAGATTACC	ACACAGAGGAGAAGGTGTGG
HSD17B4-peg-OT4	AGGATGGAGGCAGAGACTCG	AGAAAATGGCACAGTGGACG
HSD17B4-peg-OT5	AGGCAGAGCATCAATGCAAC	ACTCCGAACTCGACTGTCTG
HSD17B4-peg-OT6	TTCCTCAAGTACATCTCATC	GAAAAGCACTGAGGTTGTAG
HSD17B4-peg-OT7	GCAAACGCTTCCACTGCAGC	GCTCAAATCAGCCTTCCTAG
HSD17B4-peg-OT8	TATCCATGTGAGCACACAAG	CATGTAGGTTTTGTCTACAG
HSD17B4-sg-OT2	GTGTGGGCGCATGTCTGCAG	CTCAGATGGAAGGGGTCCTG
HSD17B4-sg-OT4	TGGAAACTAAATACAGCTGG	GTACATGGGATGCTATATGG
HSD17B4-sg-OT5	TCTAATTTGGACCCTTGGTC	CATCATTATGACTAGCCTGG
HSD17B4-sg-OT7	CAAGTCTACTCTTACCTTGC	TCTGTACCTCACATAATCTG
HSD17B4-ABE-OT1	CGCTCTTAGTCCCTTTCCTG	AGTTCCTCCAGTGACTGTCC
HSD17B4-ABE-OT2	AGTAAACACTGAAATGCTGC	ATATCAAGGGGACCTCATGG
HSD17B4-ABE-OT3	GCTAGGAGCACAGATGAACC	ATACAGGAGGATGTGGATAG
HSD17B4-ABE-OT4	CAAGGGCTCCAAGAGCTTGG	CAGCTGTGAGTTCAGTCCTG
HSD17B4-ABE-OT5	ACCTCCATGTGTTCAGCAAC	TATCTTATCCAGAATAGCTC
HSD17B4-ABE-OT6	GCAAATAAGCTTCTCCACAG	GGCTTCCCAATAGACATCAC
HSD17B4-ABE-OT7	CAAGGTAGAAAGTGTCCCAG	AAAACCTGCCTTAAATGCTG
HSD17B4-ABE-OT8	CTCCAGCATGCTCCTCTGTC	CAAGAACAGGGAGCAAACTC
HSD17B4-CBE-OT1	CATCCTGAGATGAGAGCTCC	GAAGCAAGGCAGGTGCAACG
HSD17B4-CBE-OT2	TTACCAAAGGCCTCTATGTG	GTTTCATGCACTGACAAGAC
HSD17B4-CBE-OT3	GGCCTTACAGTTAGAAGTAG	TCCTGACAACAGGACACGTG
HSD17B4-CBE-OT4	CCCTTGGTACAGCCTCCATG	AGGAGTCAGCTCAGATGATG
HSD17B4-CBE-OT5	CGAGGGTATTACTGTGACAG	TTTGCCAGAGAATTGGAGAC
HSD17B4-CBE-OT6	GATTAAGTGCAGCAATGGTG	AAATTCTCACGCCTTCCAAC
HSD17B4-CBE-OT7	AGTATTCCCAGCGGTGCTTC	TGCTCCAGCAGCAGAACAAG
HSD17B4-CBE-OT8	ACATTTCCTGTTAGACAGAC	CCTACAGGTACTGTACAAGG
RNF43-peg	CTTCCAGTGACTCTGTGGTC	TTGTAGTGGTGGTGCCGGTG

## Sheet: Table S4
Table S4: Potential off-target sites analyzed in HSD17B4- and DKC1-edited cells (by PE-STOP)
Name	Sequence information	Chromosome	Location	Strand	Mismatch number
HSD17B4-peg-OT-1	ACCCGCCCGTgGAAgCTCcGCGG	chr1	1975686	-	3
HSD17B4-peg-OT-2	cCCCGCCCGTCacgCCTCAGTGG	chr5	178164246	-	4
HSD17B4-peg-OT-3	AgCCGCCCcTCGAgCCTtAGTGG	chr1	167640273	-	4
HSD17B4-peg-OT-4	ACCCtCCCcTaGAgCCTCAGAGG	chr17	74179515	+	4
HSD17B4-peg-OT-5	ACCtGCCCcTgGAgCCTCAGTGG	chr17	77034471	-	4
HSD17B4-peg-OT-6	ACCCtCCCcTtGAAaCTCAGGGG	chr6	89669813	-	4
HSD17B4-peg-OT-7	ACCttCCCaTCaAACCTCAGGGG	chr6	98469360	-	4
HSD17B4-peg-OT-8	ACCtGCCCGcaGAACaTCAGTGG	chr10	29499798	-	4
HSD17B4-nick sg-OT-1	GTgtGTGTGTGTGTCGaTGCAGG	chr5	176745784	+	3
HSD17B4-nick sg-OT-2	GTgtGTGTGTGTGTCtTTGCAGG	chr1	151979176	+	3
HSD17B4-nick sg-OT-3	cTTCtTGTGTGTGgCGTTGCTGG	chr7	133784506	+	3
HSD17B4-nick sg-OT-4	GTTCtTGgGTGTGTCtTTGCAGG	chr12	103007257	-	3
DKC1-peg-OT-1	CTcAGTTGGACACtTCTCAGTGG	chr8	96056053	+	2
DKC1-peg-OT-2	CTgAGTTGGtCACGTCcCAGGGG	chr5	24649687	-	3
DKC1-peg-OT-3	CTgAGTTGGtCACGTCTCAcGGG	chr9	94250629	-	3
DKC1-peg-OT-4	CTcAGTTGtgCACGTCTCAGAGG	chr6	25683401	+	3
DKC1-peg-OT-5	CTgAGTTGGtCAgGTCTCAtGGG	chr8	111931127	-	4
DKC1-peg-OT-6	CcAgGTTGGgCACGTCcCAGTGG	chr8	144472447	-	4
DKC1-peg-OT-7	CTgAGTgtGACAtGTCTCAGAGG	chr15	80394606	-	4
DKC1-peg-OT-8	CTcAGggGGACAaGTCTCAGGGG	chr15	89357715	+	4
DKC1-nick sg-OT-1	CTTGGAAATAACGTcgAgGCTGG	chr4	102221844	-	3
DKC1-nick sg-OT-2	CTTtcAAATAAtGTAAAAGCTGG	chr17	14076630	+	3
DKC1-nick sg-OT-3	CTTGGAAATcAgtTAAAAGCTGG	chr13	28338064	-	3
DKC1-nick sg-OT-4	CTTGGAAATAACtTAAAAttTGG	chr3	154484273	-	3
DKC1-nick sg-OT-5	CaaGGAAATAACcTAAAAGCGGG	chr3	184624932	-	3
DKC1-nick sg-OT-6	aTTGaAAAgAACGTAAAtGCTGG	chr8	21890592	-	4
DKC1-nick sg-OT-7	CTTGaAAcTAAaGTAcAAGCAGG	chr8	36690361	+	4
DKC1-nick sg-OT-8	CTTaGAAAgAtCGTAAAAaCAGG	chr8	50552632	-	4

## Sheet: Table S5
Table S5: Potential off-target sites analyzed in HSD17B4- and DKC1-edited cells (by iSTOP and i-Silence)
Name	Sequence information	Chromosome	Location	Strand	Mismatch number
HSD17B4-ABE-OT-1	TATTCATtGGCTCACaGCTtCGG	chr14	78445996	+	3
HSD17B4-ABE-OT-2	TATTCATGGGagCtCCaCTGCGG	chr8	19698047	+	4
HSD17B4-ABE-OT-3	TATTCAaGGaCTCACaGCTaGGG	chr8	33130889	-	4
HSD17B4-ABE-OT-4	gATTCATGaGCaCACgGCTGAGG	chr8	41865188	+	4
HSD17B4-ABE-OT-5	TcTTCATGGGCTCAtgGaTGGGG	chr8	75106138	-	4
HSD17B4-ABE-OT-6	TATTCATaGGCTCACaaCTtGGG	chr15	53264963	-	4
HSD17B4-ABE-OT-7	TATTCATGccCTCACtGgTGAGG	chr15	53236063	-	4
HSD17B4-ABE-OT-8	cATTCATGGaCTCcCCGCaGTGG	chr15	59135465	-	4
HSD17B4-CBE-OT-1	ACaCAcACcGTTAgGCCTGAAGG	chr8	29927297	-	4
HSD17B4-CBE-OT-2	ACTCAGACAGTTcTGgCTctAGG	chr8	79579332	-	4
HSD17B4-CBE-OT-3	AaaCAGACAGgaATGCCTGAAGG	chr8	119044011	+	4
HSD17B4-CBE-OT-4	ACaCtGACAGgTATGCCTGcAGG	chr8	129703065	+	4
HSD17B4-CBE-OT-5	AtTaAGACAGTTtaGCCTGAAGG	chr8	135628977	+	4
HSD17B4-CBE-OT-6	AaTCAGACAGTTtaGCaTGAGGG	chr8	143833817	+	4
HSD17B4-CBE-OT-7	ACaCAcACAGTTATGCtTcATGG	chr15	22723972	+	4
HSD17B4-CBE-OT-8	ggTCAGACAGTTATGgCTtAGGG	chr15	24774469	+	4
DKC1-ABE-OT-1	GGTgACATGGCaGATGCcGgGGG	chr5	79955889	+	4
DKC1-ABE-OT-2	GGTAACATGGtGGtTGCcaAGGG	chr5	93234740	+	4
DKC1-ABE-OT-3	cccAACATGGCGGATGgGGAGGG	chr5	113229156	+	4
DKC1-ABE-OT-4	aGTtACcTGGCGGATGaGGACGG	chr5	178351297	+	4
DKC1-ABE-OT-5	GGTcAgATGGCtGATGtGGAGGG	chr20	42426833	+	4
DKC1-ABE-OT-6	GGTAACATGGaGGAccCtGAAGG	chr1	34685163	-	4
DKC1-ABE-OT-7	GGTAACAgGttGGAaGCGGAAGG	chr1	40662867	+	4
DKC1-ABE-OT-8	GtTAACAgGGgGGATGCaGACGG	chr1	57300413	+	4
DKC1-CBE-OT-1	gAaAACAGAGTGCAGGTcTGAGG	chr8	139863883	+	3
DKC1-CBE-OT-2	CACAAggGAGaGCAGGTATGAGG	chr7	152746887	+	3
DKC1-CBE-OT-3	CACAtCAGAGTcCAGGTAgGAGG	chr2	20340538	+	3
DKC1-CBE-OT-4	gACAACAcAGTGCAGGcATGTGG	chr12	3923917	+	3
DKC1-CBE-OT-5	aACAAgAaAGTGCAGGTATGTGG	chr11	118509185	+	3
DKC1-CBE-OT-6	CACAACAGgGTaCAGGaAgGTGG	chr8	15404343	+	4
DKC1-CBE-OT-7	CtCAACAcAGTGCAGGTActGGG	chr8	20936916	-	4
DKC1-CBE-OT-8	CcCAgCAGAGTGCAGaTATtAGG	chr8	50921706	-	4

## Sheet: Table S6
Table S6: Antibodies used in this study
Name	Company	Cat.no.
β-Catenin Rabbit mAb	Abclonal	A19657
hnRNP K Rabbit mAb	Abclonal	A0772
SV40 T Antigen Rabbit mAb	ZENBIO	R27328
Phospho-Histone H2AX-S139 Rabbit pAb	Abclonal	AP0099
Mouse monoclonal GFP antibody	Beyotime	AG281
Anti-RNF43 antibody	Boster Bio	A01694
GAPDH Rabbit pAb	Abclonal	AC001

## Sheet: Table S7
Table S7: The motif sequences used to determine coverages by different editor combinations for successive primary and back mutations in genome space
Name	Sequence information
iSTOP: Reversable by PE to WT	CCN(1-3)CAABBN(12)NGG
	CAABGGN(11)NGG
	BBBBCAANGGN(7)NGG
	CCN(1-3)CAGBBN(12)NGG
	CAGBGGN(11)NGG
	BBBBCAGNGGN(7)NGG
	CCN(1-3)CGABBN(12)NGG
	CGABGGN(11)NGG
	BBBBCGANGGN(7)NGG
	CCNN(11)CCHNTGG
	CCNN(12)CCHTGG
	CCNN(7)CCNTGGHHHH
	CAAGGN(12)NGG
	BBBNCAAGGN(8)NGG
	CAGGGN(12)NGG
	BBBNCAGGGN(8)NGG
	CGAGGN(12)NGG
	BBBNCGAGGN(8)NGG
	CCNN(12)HCCTGG
	CCNN(12)HHTGGN(0-3)GG
	CCNN(12)HHHTGGN(0-2)GG
	CCNN(8)CCNTGGHHH
iSTOP: Reversable by ABE to WT	CCNN(12)VVVVCAADDN(12)NGG
	CCNN(12)VVVVCAAN(10)NGG
	CCNN(12)CAAN(14)NGG
	CCNN(12)VVVVCAGDDN(12)NGG
	CCNN(12)VVVVCAGN(10)NGG
	CCNN(12)CAGN(14)NGG
	CCNN(12)VVVVCGADDN(12)NGG
	CCNN(12)VVVVCGAN(10)NGG
	CCNN(12)CGAN(14)NGG
	CCNN(12)HHHTGGBBBN(12)NGG
	CCNN(10)TGGBBBHN(11)NGG
	CCNN(12)HBBTGGN(12)NGG
	CCNN(8)BBTGGHHHHN(8)NGG
iSTOP: Reversable by ABE	CCNN(12-16)CAAN(10-14)NGG
	CCNN(12-16)CAGN(10-14)NGG
	CCNN(12-16)CGAN(10-14)NGG
	CCNN(10-15)TGGN(12-15)NGG
PE-STOP: Reversable by PE to WT (+1-+3 after the cleavage point set as the target codon for primary mutation)	NNN(15)GCTNGG
	NNN(15)GCCNGG
	NNN(15)GCANGG
	NNN(15)GCGNGG
	NNN(15)CGTNGG
	NNN(15)CGCNGG
	NNN(15)CGANGG
	NNN(15)CGGNGG
	NNN(15)AGANGG
	NNN(15)AGGNGG
	NNN(15)AATNGG
	NNN(15)AACNGG
	NNN(15)GATNGG
	NNN(15)GACNGG
	NNN(15)TGTNGG
	NNN(15)TGCNGG
	NNN(15)GAANGG
	NNN(15)GAGNGG
	NNN(15)CAANGG
	NNN(15)CAGNGG
	NNN(15)GGTNGG
	NNN(15)GGCNGG
	NNN(15)GGANGG
	NNN(15)GGGNGG
	NNN(15)CATNGG
	NNN(15)CACNGG
	NNN(15)ATTNGG
	NNN(15)ATCNGG
	NNN(15)ATANGG
	NNN(15)TTANGG
	NNN(15)TTGNGG
	NNN(15)CTTNGG
	NNN(15)CTCNGG
	NNN(15)CTANGG
	NNN(15)CTGNGG
	NNN(15)AAANGG
	NNN(15)AAGNGG
	NNN(15)ATGNGG
	NNN(15)TTTNGG
	NNN(15)TTCNGG
	NNN(15)CCTNGG
	NNN(15)CCCNGG
	NNN(15)CCANGG
	NNN(15)CCGNGG
	NNN(15)TCTNGG
	NNN(15)TCCNGG
	NNN(15)TCANGG
	NNN(15)TCGNGG
	NNN(15)AGTNGG
	NNN(15)AGCNGG
	NNN(15)ACTNGG
	NNN(15)ACCNGG
	NNN(15)ACANGG
	NNN(15)ACGNGG
	NNN(15)TGGNGG
	NNN(15)TATNGG
	NNN(15)TACNGG
	NNN(15)GTTNGG
	NNN(15)GTCNGG
	NNN(15)GTANGG
	NNN(15)GTGNGG
	CCNGCTN(15)NN
	CCNGCCN(15)NN
	CCNGCAN(15)NN
	CCNGCGN(15)NN
	CCNCGTN(15)NN
	CCNCGCN(15)NN
	CCNCGAN(15)NN
	CCNCGGN(15)NN
	CCNAGAN(15)NN
	CCNAGGN(15)NN
	CCNAATN(15)NN
	CCNAACN(15)NN
	CCNGATN(15)NN
	CCNGACN(15)NN
	CCNTGTN(15)NN
	CCNTGCN(15)NN
	CCNGAAN(15)NN
	CCNGAGN(15)NN
	CCNCAAN(15)NN
	CCNCAGN(15)NN
	CCNGGTN(15)NN
	CCNGGCN(15)NN
	CCNGGAN(15)NN
	CCNGGGN(15)NN
	CCNCATN(15)NN
	CCNCACN(15)NN
	CCNATTN(15)NN
	CCNATCN(15)NN
	CCNATAN(15)NN
	CCNTTAN(15)NN
	CCNTTGN(15)NN
	CCNCTTN(15)NN
	CCNCTCN(15)NN
	CCNCTAN(15)NN
	CCNCTGN(15)NN
	CCNAAAN(15)NN
	CCNAAGN(15)NN
	CCNATGN(15)NN
	CCNTTTN(15)NN
	CCNTTCN(15)NN
	CCNCCTN(15)NN
	CCNCCCN(15)NN
	CCNCCAN(15)NN
	CCNCCGN(15)NN
	CCNTCTN(15)NN
	CCNTCCN(15)NN
	CCNTCAN(15)NN
	CCNTCGN(15)NN
	CCNAGTN(15)NN
	CCNAGCN(15)NN
	CCNACTN(15)NN
	CCNACCN(15)NN
	CCNACAN(15)NN
	CCNACGN(15)NN
	CCNTGGN(15)NN
	CCNTATN(15)NN
	CCNTACN(15)NN
	CCNGTTN(15)NN
	CCNGTCN(15)NN
	CCNGTAN(15)NN
	CCNGTGN(15)NN

## Sheet: Table S8
Table S8: Primers used for qPCR in this study
Name	Forward primer	Reverse primer
Primer 1/2	AGGACGACGGCAACTACAAG	TCCTCCTTGAAGTCGATGCC
Primer 3/4	AAGATGGCTGCCTGGTGTAC	TGTTGGGCTCCCAGCCCTTG
Primer GAPDH	GTCTCCTCTGACTTCAACAGCG	ACCACCCTGTTGCTGTAGCCAA
